# Supplementary material for: Genomic Analysis of 96 Paenibacillus larvae Bacteriophages Including 26 from Aotearoa, New Zealand
Source: Viruses. 2025 Jan 21;17(2):137. doi: 10.3390/v17020137 (PMC11860570; doi:10.3390/v17020137)
Supplement: Supplementary file 1 [file viruses-17-00137-s001.zip]

Archive with 6 entries (6 files):
- Supplementary Data 011024.pdf
- Supplementary Figure S1a.png
- Supplementary Figure S1b.png
- Supplementary Figure S1c.png
- Supplementary Table S1 011024.xlsx
- Supplementary Table S3 011024.xlsx
