# Supplementary material for: Genomic Analysis of 96 Paenibacillus larvae Bacteriophages Including 26 from Aotearoa, New Zealand
Source: Viruses. 2025 Jan 21;17(2):137. doi: 10.3390/v17020137 (PMC11860570; doi:10.3390/v17020137)
Supplement: Supplementary file 1 [file viruses-17-00137-s001.zip › Supplementary Table S1 011024.xlsx]

## Sheet: Sheet1
Phage Name	Institution	Location	Isolation Source	Cluster	Genus	Species	GenBank Accession No.	Reference
vB_PlaP_API480	University of Minho	Portugal (Isolated in Spain)	Hive soil	API480	unclassified#	unclassified	MK533143	(14)
vB_PlaP_SV21	Recep Tayyip Erdogan University	Turkey	Prophage	API480	unclassified#	unclassified	MZ218124	(26)
BN12 ▲	Brigham Young University	UT, USA	Bee debris	Fern	Fernvirus	Fernvirus BN12	MG727695	(17)
Diva ▲	North Carolina State University	NC, USA	Honeycomb	Fern	Fernvirus	Fernvirus diva	KP296791	(19)
Eltigre ▲	Brigham Young University	UT, USA	Bee debris	Fern	Fernvirus	Fernvirus eltigre	MH454078	(18)
Fern ▲	University of Nevada, Las Vegas	NV, USA	Prophage	Fern	Fernvirus	Fernvirus fern	KT361649	(21)
Willow ▲	University of Nevada, Las Vegas	NV, USA	Soil	Fern	Fernvirus	Fernvirus fern	KT361650	(21)
HB10c2 ▲	Technical University Braunschweig	Germany	Dead larva	Fern	Fernvirus	Fernvirus Hb10c2	KP202972	(16)
Arcticfreeze ▲	Brigham Young University	UT, USA	Bee sample	Fern	Fernvirus	Fernvirus jacopo	MH431932	(18)
Bloom ▲	Brigham Young University	UT, USA	Bee debris	Fern	Fernvirus	Fernvirus jacopo	MH454077	(18)
DevRi ▲	Brigham Young University	UT, USA	Bee debris	Fern	Fernvirus	Fernvirus jacopo	MH431933	(18)
Genki ▲	Brigham Young University	UT, USA	Bee debris	Fern	Fernvirus	Fernvirus jacopo	MH454082	(18)
Gryphonian ▲	Brigham Young University	UT, USA	Bee debris	Fern	Fernvirus	Fernvirus jacopo	MH431934	(18)
Jacopo ▲	Brigham Young University	UT, USA	Infected hive	Fern	Fernvirus	Fernvirus jacopo	MH454079	(18)
Leyra ▲	Brigham Young University	UT, USA	Bee debris	Fern	Fernvirus	Fernvirus leyra	MG727701	(17)
Likha ▲	Brigham Young University	UT, USA	Honeycomb	Fern	Fernvirus	Fernvirus likha	MG727702	(17)
Lucielle ▲	Brigham Young University	UT, USA	Dead bees	Fern	Fernvirus	Fernvirus lucielle	MH431937	(18)
Saudage ▲	Brigham Young University	UT, USA	Bee debris	Fern	Fernvirus	Fernvirus lucielle	MH454083	(18)
phiIBB_Pl23 ▲	University of Minho	Portugal	Prophage	Fern	Fernvirus	Fernvirus Pl23	KF010834	(12)
Pagassa ▲	Brigham Young University	UT, USA	Prophage	Fern	Fernvirus	Fernvirus pagassa	MG727699	(17)
PBL1c ▲	Univeristy of Iowa	IA, USA	Prophage	Fern	Fernvirus	Fernvirus PBL1c	MG727698	(17)
Kiel007 ▲	Brigham Young University	UT, USA	Bee debris	Fern	Fernvirus	Fernvirus rani	MG727696	(17)
Rani ▲	North Carolina State University	NC, USA	Honeycomb	Fern	Fernvirus	Fernvirus rani	KP296793	(19)
Redbud ▲	North Carolina State University	NC, USA	Honeycomb	Fern	Fernvirus	Fernvirus rani	KP296794	(19)
Fitz	North Carolina State University	NC, USA	Infected frame	Fern	Fernvirus	Fernvirus shelly	MW927514
Gohan	North Carolina State University	NC, USA	Infected frame	Fern	Fernvirus	Fernvirus shelly	MW927515
Newport	North Carolina State University	NC, USA	Prophage	Fern	Fernvirus	Fernvirus shelly	MW927520
Shelly ▲	North Carolina State University	NC, USA	Honeycomb	Fern	Fernvirus	Fernvirus shelly	KP296795	(19)
Xenia ▲	University of Nevada, Las Vegas	NV, USA	Infected larva	Fern	Fernvirus	Fernvirus shelly	KT361652	(21)
Sitara ▲	North Carolina State University	NC, USA	Honeycomb	Fern	Fernvirus	Fernvirus sitara	KP296796	(19)
Tadhana ▲	Brigham Young University	UT, USA	Prophage	Fern	Fernvirus	Fernvirus tadhana	MG727700	(17)
Toothless ▲	Brigham Young University	UT, USA	Bee debris	Fern	Fernvirus	Fernvirus tadhana	MH454084	(18)
AlexiD	North Carolina State University	NC, USA	Infected frame	Fern	Fernvirus	unclassified	MW927511
Bert	North Carolina State University	NC, USA	Prophage	Fern	Fernvirus	unclassified	MW927512
Bohemia	North Carolina State University	NC, USA	Infected frame	Fern	Fernvirus	unclassified	MW927513
Hobie	North Carolina State University	NC, USA	Infected frame	Fern	Fernvirus	unclassified	MW927516
Honeybear ▲	Brigham Young University	UT, USA	Feral bees	Fern	Fernvirus	unclassified	MH431935	(18)
JackPlaque	North Carolina State University	NC, USA	Infected frame	Fern	Fernvirus	unclassified	MW927517
Mock2	North Carolina State University	NC, USA	Infected frame	Fern	Fernvirus	unclassified	MW927518
Neutron	North Carolina State University	NC, USA	Infected frame	Fern	Fernvirus	unclassified	MW927519
Norbert	North Carolina State University	NC, USA	Infected frame	Fern	Fernvirus	unclassified	MW927521
Paenbacillus phage vB_PlaS-1/A	Polish Academy of Sciences	Poland	Wax comb	Fern	Fernvirus	unclassified	OP503992	(25)
Paenbacillus phage vB_PlaS-2/A	Polish Academy of Sciences	Poland	Wax comb	Fern	Fernvirus	unclassified	OP503993	(25)
Paenbacillus phage vB_PlaS-3/A	Polish Academy of Sciences	Poland	Bees	Fern	Fernvirus	unclassified	OP503994	(25)
Paenbacillus phage vB_PlaS-5/A	Polish Academy of Sciences	Poland	Wax comb	Fern	Fernvirus	unclassified	OP503995	(25)
Pahemo	North Carolina State University	NC, USA	Infected frame	Fern	Fernvirus	unclassified	MW927522
Picard	North Carolina State University	NC, USA	Prophage	Fern	Fernvirus	unclassified	MW927523
Riker	North Carolina State University	NC, USA	Prophage	Fern	Fernvirus	unclassified	MW927524
Sneaky	North Carolina State University	NC, USA	Prophage	Fern	Fernvirus	unclassified	MW927525
Kawika ▲	Brigham Young University	UT, USA	Dead bees	Fern	Fernvirus	Fernvirus kawika	MH431936	(18)
Yerffej ▲	Brigham Young University	UT, USA	Bee debris	Fern	Fernvirus	Fernvirus yyerffej	MH431931	(18)
Halcyone ▲	University of Nevada, Las Vegas	NV, USA	Soil	Halcyone	Halcyonevirus	Halcyonevirus halcyone	MH460827	(22)
Heath ▲	University of Nevada, Las Vegas	NV, USA	Soil	Halcyone	Halcyonevirus	Halcyonevirus halcyone	MH460826	(22)
Scottie ▲	University of Nevada, Las Vegas	NV, USA	Hand cream	Halcyone	Halcyonevirus	Halcyonevirus scottie	MH460825	(22)
Unity ▲	University of Nevada, Las Vegas	NV, USA	Beehive	Halcyone	Halcyonevirus	Halcyonevirus unity	MH460824	(22)
Ash ▲	Brigham Young University	UT, USA	Prophage	Halcyone	Halcyonevirus	Halcyonevirus C7delta	MH454076	(18)
C7Cdelta ▲	Brigham Young University	UT, USA	Bee sample	Halcyone	Halcyonevirus	Halcyonevirus C7delta	MH431938	(18)
Ley ▲	Brigham Young University	UT, USA	Prophage	Halcyone	Halcyonevirus	Halcyonevirus C7delta	MH454080	(18)
Tripp ▲	North Carolina State University	NC, USA	Honeycomb	Halcyone	Halcyonevirus	Halcyonevirus tripp	KT755656
Callan	Massey University	New Zealand	Soil	Harrison	Fernvirus	unclassified	OP503989	(28)
Dash	Massey University	New Zealand	Soil	Harrison	Fernvirus	unclassified	OP503990	(28)
Harrison ▲	University of Nevada, Las Vegas	NV, USA	Soil	Harrison	Harrisonvirus	Harrisonvius harrison	KT361651	(21)
Paisley ▲	University of Nevada, Las Vegas	NV, USA	Soil	Harrison	Harrisonvirus	Harrisonvius harrison	KT361653	(21)
Lilo	Massey University	New Zealand	Soil	Harrison	Harrisonvirus	unclassified	OP503991	(28)
Lily ▲	North Carolina State University	NC, USA	Honeycomb	Singleton	Lilyvirus	Lilyvirus lily	KP296792	(19)
phiERICV	Technical University Braunschweig	Germany	Prophage	Singleton	unclassified#	unclassified	CP019719	(15)
Dragolir ▲	Brigham Young University	UT, USA	Bee debris	Vegas	Dragolirvirus	Dragolirvirus dragolir	MG727697	(17)
ABAtENZ	Massey University	New Zealand	Soil	Vegas	unclassified*	unclassified	OP503968	(28)
AJG77	Massey University	New Zealand	Soil	Vegas	unclassified*	unclassified	OP503969	(28)
ApiWellbeing	Massey University	New Zealand	Soil	Vegas	unclassified*	unclassified	OP503970	(28)
BarryFoster_Benicio	Massey University	New Zealand	Soil	Vegas	unclassified*	unclassified	OP503543	(28)
Bloomfield	Massey University	New Zealand	Soil	Vegas	unclassified*	unclassified	OP503971	(28)
Bob	Massey University	New Zealand	Soil	Vegas	unclassified*	unclassified	OP503972	(28)
Carlos	Massey University	New Zealand	Soil	Vegas	unclassified*	unclassified	OP503973	(28)
Dante	Massey University	New Zealand	Soil	Vegas	unclassified*	unclassified	OP503974	(28)
FutureBee	Massey University	New Zealand	Soil	Vegas	unclassified*	unclassified	OP503975	(28)
GaryLarson	Massey University	New Zealand	Soil	Vegas	unclassified*	unclassified	OP503976	(28)
GIW2016	Massey University	New Zealand	Soil	Vegas	unclassified*	unclassified	OP503977	(28)
Jacinda	Massey University	New Zealand	Soil	Vegas	unclassified*	unclassified	OP503978	(28)
Lena	Massey University	New Zealand	Soil	Vegas	unclassified*	unclassified	OP503979	(28)
Logan	Massey University	New Zealand	Soil	Vegas	unclassified*	unclassified	OP503980	(28)
LunBun	Massey University	New Zealand	Soil	Vegas	unclassified*	unclassified	OP494865	(28)
NHScienceFair	Massey University	New Zealand	Soil	Vegas	unclassified*	unclassified	OP503981	(28)
Ollie	Massey University	New Zealand	Soil	Vegas	unclassified*	unclassified	OP503982	(28)
Rae.2Bee1	Massey University	New Zealand	Soil	Vegas	unclassified*	unclassified	OP503983	(28)
Rosalind	Massey University	New Zealand	Soil	Vegas	unclassified*	unclassified	OP503984	(28)
Ted	Massey University	New Zealand	Soil	Vegas	unclassified*	unclassified	OP503985	(28)
TonyLawson77	Massey University	New Zealand	Soil	Vegas	unclassified*	unclassified	OP503986	(28)
UtuhinaGold_Zacery	Massey University	New Zealand	Soil	Vegas	unclassified*	unclassified	OP503987	(28)
Wildcape	Massey University	New Zealand	Soil	Vegas	unclassified*	unclassified	OP503988	(28)
Diane ▲	University of Nevada, Las Vegas	NV, USA	Prophage	Vegas	Vegasvirus	Vegasvirus vegas	KT361657	(21)
Hayley ▲	University of Nevada, Las Vegas	NV, USA	Soil	Vegas	Vegasvirus	Vegasvirus vegas	KT361655	(21)
Vadim ▲	University of Nevada, Las Vegas	NV, USA	Lip balm	Vegas	Vegasvirus	Vegasvirus vegas	KT361656	(21)
Vegas ▲	University of Nevada, Las Vegas	NV, USA	Lip balm	Vegas	Vegasvirus	Vegasvirus vegas	KT361654	(21)
LincolnB ▲	Brigham Young University	UT, USA	Bee debris	Vegas	Wanderervirus	Wanderervirus wanderer	MH454081	(18)
Wanderer ▲	Brigham Young University	UT, USA	Bee debris	Vegas	Wanderervirus	Wanderervirus wanderer	MH431930	(18)
N.B.: Phage genomes that do have an accession number but do not have a reference have no accompanying publication.
* Unclassified subfamily Gochnauervirinae.
# Unclassified class Caudoviricetes.
▲ P. larvae phages previously sequenced and described in 2018 (24).
