# Supplementary material for: Genomic Analysis of 96 Paenibacillus larvae Bacteriophages Including 26 from Aotearoa, New Zealand
Source: Viruses. 2025 Jan 21;17(2):137. doi: 10.3390/v17020137 (PMC11860570; doi:10.3390/v17020137)
Supplement: Supplementary file 1 [file viruses-17-00137-s001.zip › Supplementary Table S3 011024.xlsx]

## Sheet: 96 Fern cluster first B
	Pagassa	Honeybear	Toothless	Tadhana	Fern	Willow	Saudage	Lucielle	Pahemo	Sneaky	Bohemia	BN12	Kawika	Redbud	Rani	Kiel007	JackPlaque	AlexiD	Eltigre	HB10c2	Neutron	Yerffej	philBB_Pl23	Fitz	Newport	PlaS1A	Gohan	Shelly	PlaS5A	PlaS2A	PlaS3A	Xenia	Picard	Hobie	Leyra	PBL1c	Diva	Sitara	Likha	Arcticfreeze	Bloom	DevRi	Jacopo	Genki	Gryphonian	Riker	Norbert	Mock2	Bert
Pagassa		99.284	95.87	92.71	89.009	89.004	87.378	86.261	87.55	86.873	86.449	85.447	87.476	80.521	80.066	80.558	79.957	79.905	81.533	74.336	72.672	70.486	69.873	65.816	65.816	65.478	64.923	65.805	65.378	65.809	65.75	65.592	68.16	68.268	67.591	63.416	68.01	69.601	65.698	69.875	69.896	69.93	70.106	69.752	69.725	69.696	69.694	63.355	63.269
Honeybear	99.284		96.538	93.421	88.708	88.703	87.137	85.962	87.478	86.33	86.428	85.473	87.201	79.979	79.736	80.016	79.927	79.875	81.182	74.252	72.442	70.06	69.641	65.554	65.554	65.215	64.665	65.543	65.125	65.547	65.488	65.401	67.878	67.995	67.333	63.271	67.708	69.349	65.538	69.652	69.679	69.707	69.846	69.493	69.467	69.4	69.397	63.03	62.925
Toothless	95.87	96.538		96.67	91.757	91.752	90.075	88.863	90.48	89.293	89.396	88.422	89.989	79.662	79.423	79.7	79.61	79.558	80.963	74.162	72.076	69.708	69.57	66.453	66.453	66.108	65.535	66.442	66.015	66.445	66.384	66.297	68.852	68.971	66.468	64.141	68.706	68.488	66.348	70.888	70.915	70.944	71.086	70.726	70.699	69.459	69.456	64.135	64.028
Tadhana	92.71	93.421	96.67		94.739	94.734	92.389	91.148	87.345	86.162	86.263	85.298	86.962	79.5	79.252	79.537	79.446	79.393	77.91	74.316	71.909	69.507	69.369	66.19	66.19	65.842	65.267	66.174	65.748	66.182	66.121	66.033	68.603	68.723	66.193	63.826	70.353	68.241	66.507	71.202	71.219	71.259	71.402	71.037	71.01	69.622	69.62	64.484	64.376
Fern	89.009	88.708	91.757	94.739		99.995	96.202	95.042	86.277	89.189	89.303	84.403	88.798	76.173	76.571	76.21	75.875	75.857	77.136	70.789	71.021	68.751	68.838	65.006	65.006	64.635	64.106	64.991	64.56	64.997	64.937	64.603	67.475	67.595	65.05	63.13	68.545	66.484	65.066	69.674	69.65	69.704	70.039	69.402	69.37	68.448	68.446	63.585	63.14
Willow	89.004	88.703	91.752	94.734	99.995		96.197	95.037	86.272	89.184	89.298	84.398	88.793	76.175	76.574	76.213	75.877	75.86	77.139	70.792	71.021	68.751	68.84	65.008	65.008	64.636	64.107	64.992	64.561	64.999	64.938	64.605	67.476	67.596	65.05	63.131	68.547	66.484	65.068	69.676	69.652	69.706	70.04	69.403	69.371	68.448	68.446	63.587	63.142
Saudage	87.378	87.137	90.075	92.389	96.202	96.197		98.538	84.556	87.539	87.26	82.198	86.36	76.109	75.836	76.147	76.242	76.205	74.97	71.037	70.604	67.92	67.854	64.433	64.433	64.08	63.541	64.42	63.982	64.415	64.355	64.696	66.863	67.001	64.451	63.645	68.065	65.891	64.887	68.813	68.798	68.842	69.042	69.273	69.246	67.691	67.689	61.53	61.982
Lucielle	86.261	85.962	88.863	91.148	95.042	95.037	98.538		83.451	86.422	86.152	81.086	85.278	75.004	74.733	75.041	75.142	75.105	73.883	69.94	69.511	66.918	66.745	64.909	64.909	64.556	64.009	64.896	64.455	64.891	64.831	65.17	67.674	67.497	63.468	64.578	68.572	64.917	63.869	69.656	69.641	69.685	69.885	70.616	70.589	68.518	68.515	61.403	61.853
Pahemo	87.55	87.478	90.48	87.345	86.277	86.272	84.556	83.451		96.224	96.225	92.083	84.299	76.239	76.07	76.276	76.343	76.331	79.11	70.971	70.37	69.373	69.035	65.497	65.497	65.152	64.794	65.486	65.052	65.487	65.424	65.3	67.839	67.957	65.543	63.221	67.18	67.112	65.091	69.224	69.236	69.28	69.492	69.207	69.176	68.06	68.058	62.795	62.756
Sneaky	86.873	86.33	89.293	86.162	89.189	89.184	87.539	86.422	96.224		99.526	88.602	85.767	75.547	75.2	75.584	75.115	75.064	78.875	69.74	70.015	69.184	68.74	64.843	64.843	64.498	64.15	64.832	64.4	64.833	64.77	64.616	67.242	67.378	64.863	62.929	66.559	66.259	64.445	68.697	68.693	68.726	68.904	68.557	68.521	67.437	67.434	62.23	62.121
Bohemia	86.449	86.428	89.396	86.263	89.303	89.298	87.26	86.152	96.225	99.526		89.036	85.9	75.126	75.297	75.162	75.121	75.07	78.96	69.743	69.903	69.09	68.896	64.962	64.962	64.593	64.268	64.951	64.519	64.953	64.89	64.618	67.373	67.509	64.98	62.829	66.635	66.386	64.264	68.57	68.566	68.599	68.917	68.313	68.281	67.562	67.56	62.357	61.959
BN12	85.447	85.473	88.422	85.298	84.403	84.398	82.198	81.086	92.083	88.602	89.036		82.712	75.628	75.79	75.665	75.643	75.592	78.884	70.267	70.195	68.723	68.54	65.331	65.331	64.964	64.659	65.32	64.889	65.323	65.255	65.013	67.667	67.785	65.404	62.75	67.026	66.942	64.619	68.71	68.746	68.766	69.084	68.507	68.534	67.688	67.686	62.455	62.032
Kawika	87.476	87.201	89.989	86.962	88.798	88.793	86.36	85.278	84.299	85.767	85.9	82.712		72.322	72.713	72.358	72.06	72.115	76.1	66.826	67.833	65.364	65.662	65.563	65.563	65.2	64.675	65.552	65.126	65.556	65.497	65.165	66.585	66.7	65.596	63.663	64.555	65.631	64.896	67.79	67.771	67.814	68.153	67.52	67.49	66.986	66.983	61.534	61.123
Redbud	80.521	79.979	79.662	79.5	76.173	76.175	76.109	75.004	76.239	75.547	75.126	75.628	72.322		99.413	99.958	99.287	99.235	92.213	91.683	75.66	72.212	72.471	68.967	68.967	68.609	67.864	68.955	68.506	68.928	68.888	68.728	71.498	71.618	71.792	66.868	70.017	72.705	67.912	71.589	71.616	71.646	71.827	71.462	71.435	71.226	71.226	63.852	63.697
Rani	80.066	79.736	79.423	79.252	76.571	76.574	75.836	74.733	76.07	75.2	75.297	75.79	72.713	99.413		99.45	99.056	99.119	92.446	91.495	75.615	72.193	72.793	69.406	69.406	69.023	68.295	69.394	68.945	69.367	69.327	68.987	71.962	72.082	72.206	66.747	70.272	73.094	67.857	71.58	71.598	71.637	71.992	71.315	71.283	71.701	71.701	64.292	63.785
Kiel007	80.558	80.016	79.7	79.537	76.21	76.213	76.147	75.041	76.276	75.584	75.162	75.665	72.358	99.958	99.45		99.324	99.271	92.249	91.72	75.698	72.247	72.505	69.001	69.001	68.643	67.898	68.989	68.54	68.963	68.923	68.763	71.534	71.654	71.826	66.902	70.053	72.739	67.945	71.629	71.656	71.685	71.867	71.501	71.474	71.265	71.265	63.891	63.736
JackPlaque	79.957	79.927	79.61	79.446	75.875	75.877	76.242	75.142	76.343	75.115	75.121	75.643	72.06	99.287	99.056	99.324		99.937	91.873	92.375	76.075	71.876	72.266	68.725	68.725	68.371	67.626	68.713	68.267	68.686	68.646	69.042	71.245	71.366	71.551	67.175	69.716	72.473	67.987	71.216	71.244	71.273	71.463	71.64	71.608	70.961	70.961	63.588	64.031
AlexiD	79.905	79.875	79.558	79.393	75.857	75.86	76.205	75.105	76.331	75.064	75.07	75.592	72.115	99.235	99.119	99.271	99.937		91.819	92.322	76.075	71.83	72.275	68.778	68.778	68.419	67.678	68.766	68.317	68.739	68.699	69.058	71.3	71.421	71.601	67.14	69.665	72.522	68.041	71.165	71.192	71.221	71.431	71.589	71.557	71.014	71.014	63.644	64.087
Eltigre	81.533	81.182	80.963	77.91	77.136	77.139	74.97	73.883	79.11	78.875	78.96	78.884	76.1	92.213	92.446	92.249	91.873	91.819		85.874	78.103	74.629	74.854	65.109	65.109	64.738	64.093	65.098	64.667	65.077	65.041	64.739	67.387	67.505	67.829	63.273	66.675	68.179	64.765	68.621	68.607	68.651	68.98	68.331	68.299	68.865	68.865	62.407	61.909
HB10c2	74.336	74.252	74.162	74.316	70.789	70.792	71.037	69.94	70.971	69.74	69.743	70.267	66.826	91.683	91.495	91.72	92.375	92.322	85.874		70.337	66.69	67.176	63.465	63.465	63.105	62.457	63.454	63.01	63.427	63.391	63.775	65.762	65.905	65.18	61.929	68.16	66.155	62.684	66.087	66.102	66.144	66.344	66.521	66.489	66.709	66.709	60.73	61.164
Neutron	72.672	72.442	72.076	71.909	71.021	71.021	70.604	69.511	70.37	70.015	69.903	70.195	67.833	75.66	75.615	75.698	76.075	76.075	78.103	70.337		81.788	75.165	61.751	61.751	61.399	60.464	61.74	61.307	61.71	61.655	62.032	64.014	64.133	63.618	62.606	63.403	64.49	64.786	66.073	66.075	66.129	66.318	66.486	66.455	65.854	65.852	60.031	60.513
Yerffej	70.486	70.06	69.708	69.507	68.751	68.751	67.92	66.918	69.373	69.184	69.09	68.723	65.364	72.212	72.193	72.247	71.876	71.83	74.629	66.69	81.788		82.833	62.452	62.452	62.095	62.993	62.442	62.03	62.468	62.49	62.192	64.552	64.667	64.154	59.93	64.315	65.598	62.399	63.21	63.197	63.238	63.465	63.002	62.972	63.136	63.133	57.874	57.635
philBB_Pl23	69.873	69.641	69.57	69.369	68.838	68.84	67.854	66.745	69.035	68.74	68.896	68.54	65.662	72.471	72.793	72.505	72.266	72.275	74.854	67.176	75.165	82.833		61.769	61.769	61.408	61.358	61.759	61.342	61.786	61.809	61.412	63.874	63.991	63.326	58.788	63.637	64.566	61.88	63.908	63.885	63.936	64.257	63.621	63.591	64.021	64.014	58.385	57.972
Fitz	65.816	65.554	66.453	66.19	65.006	65.008	64.433	64.909	65.497	64.843	64.962	65.331	65.563	68.967	69.406	69.001	68.725	68.778	65.109	63.465	61.751	62.452	61.769		100	99.561	97.764	99.971	99.432	99.888	99.661	99.541	92.849	93.398	90.748	88.487	86.215	83.21	81.991	72.502	72.406	72.446	72.786	72.133	72.103	71.833	71.829	63.376	62.949
Newport	65.816	65.554	66.453	66.19	65.006	65.008	64.433	64.909	65.497	64.843	64.962	65.331	65.563	68.967	69.406	69.001	68.725	68.778	65.109	63.465	61.751	62.452	61.769	100		99.561	97.764	99.971	99.432	99.888	99.661	99.541	92.849	93.398	90.748	88.487	86.215	83.21	81.991	72.502	72.406	72.446	72.786	72.133	72.103	71.833	71.829	63.376	62.949
PlaS1A	65.478	65.215	66.108	65.842	64.635	64.636	64.08	64.556	65.152	64.498	64.593	64.964	65.2	68.609	69.023	68.643	68.371	68.419	64.738	63.105	61.399	62.095	61.408	99.561	99.561		97.359	99.541	99.059	99.508	99.281	99.126	92.417	92.961	90.336	88.111	85.797	82.821	81.611	72.129	72.032	72.072	72.403	71.779	71.748	71.455	71.45	62.999	62.597
Gohan	64.923	64.665	65.535	65.267	64.106	64.107	63.541	64.009	64.794	64.15	64.268	64.659	64.675	67.864	68.295	67.898	67.626	67.678	64.093	62.457	60.464	62.993	61.358	97.764	97.764	97.359		97.736	97.236	97.68	97.461	97.315	90.774	91.31	88.778	86.577	84.309	81.487	80.172	70.939	70.844	70.884	71.216	70.578	70.548	70.311	70.306	62.023	61.605
Shelly	65.805	65.543	66.442	66.174	64.991	64.992	64.42	64.896	65.486	64.832	64.951	65.32	65.552	68.955	69.394	68.989	68.713	68.766	65.098	63.454	61.74	62.442	61.759	99.971	99.971	99.541	97.736		99.413	99.869	99.641	99.521	92.827	93.37	90.731	88.471	86.198	83.196	81.975	72.489	72.393	72.433	72.772	72.12	72.09	71.821	71.816	63.365	62.938
PlaS5A	65.378	65.125	66.015	65.748	64.56	64.561	63.982	64.455	65.052	64.4	64.519	64.889	65.126	68.506	68.945	68.54	68.267	68.317	64.667	63.01	61.307	62.03	61.342	99.432	99.432	99.059	97.236	99.413		99.379	99.155	98.993	92.299	92.841	90.224	87.976	85.689	82.723	81.488	72.038	71.942	71.982	72.321	71.67	71.639	71.373	71.369	62.928	62.501
PlaS2A	65.809	65.547	66.445	66.182	64.997	64.999	64.415	64.891	65.487	64.833	64.953	65.323	65.556	68.928	69.367	68.963	68.686	68.739	65.077	63.427	61.71	62.468	61.786	99.888	99.888	99.508	97.68	99.869	99.379		99.607	99.449	92.749	93.292	90.659	88.408	86.128	83.132	81.917	72.466	72.369	72.409	72.749	72.097	72.066	71.795	71.791	63.346	62.918
PlaS3A	65.75	65.488	66.384	66.121	64.937	64.938	64.355	64.831	65.424	64.77	64.89	65.255	65.497	68.888	69.327	68.923	68.646	68.699	65.041	63.391	61.655	62.49	61.809	99.661	99.661	99.281	97.461	99.641	99.155	99.607		99.222	92.532	93.074	90.452	88.337	85.924	82.945	81.852	72.392	72.296	72.336	72.675	72.024	71.994	71.724	71.719	63.282	62.855
Xenia	65.592	65.401	66.297	66.033	64.603	64.605	64.696	65.17	65.3	64.616	64.618	65.013	65.165	68.728	68.987	68.763	69.042	69.058	64.739	63.775	62.032	62.192	61.412	99.541	99.541	99.126	97.315	99.521	98.993	99.449	99.222		92.397	92.94	90.316	88.834	85.819	82.801	82.103	72.286	72.278	72.229	72.465	72.492	72.466	71.413	71.409	62.96	63.221
Picard	68.16	67.878	68.852	68.603	67.475	67.476	66.863	67.674	67.839	67.242	67.373	67.667	66.585	71.498	71.962	71.534	71.245	71.3	67.387	65.762	64.014	64.552	63.874	92.849	92.849	92.417	90.774	92.827	92.299	92.749	92.532	92.397		99.427	84.228	81.956	89.184	83.784	76.467	76.445	76.472	76.513	76.865	76.189	76.157	75.806	75.806	66.24	65.792
Hobie	68.268	67.995	68.971	68.723	67.595	67.596	67.001	67.497	67.957	67.378	67.509	67.785	66.7	71.618	72.082	71.654	71.366	71.421	67.505	65.905	64.133	64.667	63.991	93.398	93.398	92.961	91.31	93.37	92.841	93.292	93.074	92.94	99.427		84.347	82.461	89.744	83.898	76.394	75.907	75.934	75.975	76.327	75.651	75.62	75.278	75.273	66.257	65.814
Leyra	67.591	67.333	66.468	66.193	65.05	65.05	64.451	63.468	65.543	64.863	64.98	65.404	65.596	71.792	72.206	71.826	71.551	71.601	67.829	65.18	63.618	64.154	63.326	90.748	90.748	90.336	88.778	90.731	90.224	90.659	90.452	90.316	84.228	84.347		79.938	77.606	84.472	81.393	69.629	69.537	69.574	69.906	69.269	69.239	69.563	69.558	62.127	61.708
PBL1c	63.416	63.271	64.141	63.826	63.13	63.131	63.645	64.578	63.221	62.929	62.829	62.75	63.663	66.868	66.747	66.902	67.175	67.14	63.273	61.929	62.606	59.93	58.788	88.487	88.487	88.111	86.577	88.471	87.976	88.408	88.337	88.834	81.956	82.461	79.938		77.259	74.672	77.649	67.392	67.482	67.429	67.625	68.419	68.385	66.477	66.472	58.236	58.638
Diva	68.01	67.708	68.706	70.353	68.545	68.547	68.065	68.572	67.18	66.559	66.635	67.026	64.555	70.017	70.272	70.053	69.716	69.665	66.675	68.16	63.403	64.315	63.637	86.215	86.215	85.797	84.309	86.198	85.689	86.128	85.924	85.819	89.184	89.744	77.606	77.259		80.943	70.899	70.13	70.132	70.186	70.517	69.861	69.829	70.672	70.667	61.603	61.166
Sitara	69.601	69.349	68.488	68.241	66.484	66.484	65.891	64.917	67.112	66.259	66.386	66.942	65.631	72.705	73.094	72.739	72.473	72.522	68.179	66.155	64.49	65.598	64.566	83.21	83.21	82.821	81.487	83.196	82.723	83.132	82.945	82.801	83.784	83.898	84.472	74.672	80.943		71.693	67.052	67.067	67.103	67.428	66.806	66.777	68.29	68.287	60.298	59.89
Likha	65.698	65.538	66.348	66.507	65.066	65.068	64.887	63.869	65.091	64.445	64.264	64.619	64.896	67.912	67.857	67.945	67.987	68.041	64.765	62.684	64.786	62.399	61.88	81.991	81.991	81.611	80.172	81.975	81.488	81.917	81.852	82.103	76.467	76.394	81.393	77.649	70.899	71.693		69.273	69.299	69.339	69.569	69.536	69.519	68.46	68.46	61.962	62.201
Arcticfreeze	69.875	69.652	70.888	71.202	69.674	69.676	68.813	69.656	69.224	68.697	68.57	68.71	67.79	71.589	71.58	71.629	71.216	71.165	68.621	66.087	66.073	63.21	63.908	72.502	72.502	72.129	70.939	72.489	72.038	72.466	72.392	72.286	76.445	75.907	69.629	67.392	70.13	67.052	69.273		99.857	99.927	99.551	98.796	98.781	84.033	84.03	86.262	85.929
Bloom	69.896	69.679	70.915	71.219	69.65	69.652	68.798	69.641	69.236	68.693	68.566	68.746	67.771	71.616	71.598	71.656	71.244	71.192	68.607	66.102	66.075	63.197	63.885	72.406	72.406	72.032	70.844	72.393	71.942	72.369	72.296	72.278	76.472	75.934	69.537	67.482	70.132	67.067	69.299	99.857		99.93	99.554	98.908	98.892	84.048	84.045	86.275	85.952
DevRi	69.93	69.707	70.944	71.259	69.704	69.706	68.842	69.685	69.28	68.726	68.599	68.766	67.814	71.646	71.637	71.685	71.273	71.221	68.651	66.144	66.129	63.238	63.936	72.446	72.446	72.072	70.884	72.433	71.982	72.409	72.336	72.229	76.513	75.975	69.574	67.429	70.186	67.103	69.339	99.927	99.93		99.624	98.869	98.853	84.103	84.1	86.334	86.001
Jacopo	70.106	69.846	71.086	71.402	70.039	70.04	69.042	69.885	69.492	68.904	68.917	69.084	68.153	71.827	71.992	71.867	71.463	71.431	68.98	66.344	66.318	63.465	64.257	72.786	72.786	72.403	71.216	72.772	72.321	72.749	72.675	72.465	76.865	76.327	69.906	67.625	70.517	67.428	69.569	99.551	99.554	99.624		99.092	99.076	84.464	84.461	86.705	86.22
Genki	69.752	69.493	70.726	71.037	69.402	69.403	69.273	70.616	69.207	68.557	68.313	68.507	67.52	71.462	71.315	71.501	71.64	71.589	68.331	66.521	66.486	63.002	63.621	72.133	72.133	71.779	70.578	72.12	71.67	72.097	72.024	72.492	76.189	75.651	69.269	68.419	69.861	66.806	69.536	98.796	98.908	98.869	99.092		99.953	83.768	83.765	85.987	86.381
Gryphonian	69.725	69.467	70.699	71.01	69.37	69.371	69.246	70.589	69.176	68.521	68.281	68.534	67.49	71.435	71.283	71.474	71.608	71.557	68.299	66.489	66.455	62.972	63.591	72.103	72.103	71.748	70.548	72.09	71.639	72.066	71.994	72.466	76.157	75.62	69.239	68.385	69.829	66.777	69.519	98.781	98.892	98.853	99.076	99.953		83.735	83.733	85.957	86.35
Riker	69.696	69.4	69.459	69.622	68.448	68.448	67.691	68.518	68.06	67.437	67.562	67.688	66.986	71.226	71.701	71.265	70.961	71.014	68.865	66.709	65.854	63.136	64.021	71.833	71.833	71.455	70.311	71.821	71.373	71.795	71.724	71.413	75.806	75.278	69.563	66.477	70.672	68.29	68.46	84.033	84.048	84.103	84.464	83.768	83.735		99.99	74.959	74.518
Norbert	69.694	69.397	69.456	69.62	68.446	68.446	67.689	68.515	68.058	67.434	67.56	67.686	66.983	71.226	71.701	71.265	70.961	71.014	68.865	66.709	65.852	63.133	64.014	71.829	71.829	71.45	70.306	71.816	71.369	71.791	71.719	71.409	75.806	75.273	69.558	66.472	70.667	68.287	68.46	84.03	84.045	84.1	84.461	83.765	83.733	99.99		74.962	74.515
Mock2	63.355	63.03	64.135	64.484	63.585	63.587	61.53	61.403	62.795	62.23	62.357	62.455	61.534	63.852	64.292	63.891	63.588	63.644	62.407	60.73	60.031	57.874	58.385	63.376	63.376	62.999	62.023	63.365	62.928	63.346	63.282	62.96	66.24	66.257	62.127	58.236	61.603	60.298	61.962	86.262	86.275	86.334	86.705	85.987	85.957	74.959	74.962		99.445
Bert	63.269	62.925	64.028	64.376	63.14	63.142	61.982	61.853	62.756	62.121	61.959	62.032	61.123	63.697	63.785	63.736	64.031	64.087	61.909	61.164	60.513	57.635	57.972	62.949	62.949	62.597	61.605	62.938	62.501	62.918	62.855	63.221	65.792	65.814	61.708	58.638	61.166	59.89	62.201	85.929	85.952	86.001	86.22	86.381	86.35	74.518	74.515	99.445
GaryLarson	40.836	40.77	40.285	39.843	39.639	39.639	39.493	39.342	40.063	40.057	40.051	39.924	40.247	40.266	40.288	40.296	40.22	40.203	40.198	38.362	38.21	39.391	39.56	40.663	40.663	40.445	39.884	40.656	40.442	40.638	40.617	40.613	40.537	40.501	40.936	39.547	38.888	40.389	39.643	40.151	40.157	40.163	40.205	40.13	40.157	40.286	40.284	39.051	38.989
BarryFoster_Benicio	40.833	40.768	40.282	39.84	39.636	39.636	39.491	39.339	40.06	40.054	40.048	39.921	40.244	40.263	40.285	40.293	40.217	40.2	40.195	38.359	38.207	39.388	39.557	40.66	40.66	40.442	39.881	40.653	40.439	40.635	40.614	40.61	40.534	40.498	40.933	39.544	38.885	40.386	39.64	40.148	40.154	40.16	40.202	40.127	40.154	40.286	40.284	39.048	38.986
NHScienceFair	40.838	40.773	40.287	39.845	39.642	39.642	39.495	39.344	40.065	40.059	40.053	39.926	40.249	40.269	40.29	40.299	40.222	40.205	40.2	38.365	38.21	39.391	39.56	40.665	40.665	40.447	39.886	40.658	40.444	40.64	40.619	40.615	40.54	40.503	40.938	39.549	38.891	40.391	39.645	40.153	40.159	40.166	40.207	40.132	40.16	40.288	40.286	39.054	38.991
Utuhina_Zacery	40.84	40.775	40.29	39.847	39.644	39.644	39.498	39.346	40.067	40.061	40.055	39.928	40.251	40.271	40.292	40.301	40.224	40.207	40.202	38.366	38.214	39.395	39.568	40.667	40.667	40.449	39.888	40.66	40.446	40.642	40.621	40.618	40.542	40.505	40.938	39.551	38.893	40.397	39.645	40.157	40.163	40.17	40.211	40.136	40.164	40.286	40.284	39.06	38.998
TonyLawson77	40.841	40.775	40.29	39.847	39.644	39.644	39.499	39.347	40.068	40.061	40.055	39.928	40.251	40.264	40.286	40.295	40.218	40.201	40.196	38.36	38.219	39.401	39.562	40.67	40.67	40.452	39.89	40.662	40.448	40.644	40.624	40.62	40.544	40.508	40.944	39.554	38.895	40.406	39.65	40.149	40.155	40.162	40.203	40.128	40.155	40.285	40.283	39.049	38.987
LunBun	40.84	40.774	40.289	39.846	39.643	39.643	39.495	39.344	40.067	40.06	40.054	39.927	40.25	40.263	40.285	40.293	40.215	40.198	40.195	38.357	38.215	39.398	39.561	40.669	40.669	40.451	39.889	40.661	40.447	40.643	40.623	40.617	40.543	40.507	40.943	39.55	38.894	40.405	39.646	40.152	40.158	40.165	40.206	40.129	40.157	40.284	40.282	39.053	38.988
Jacinda	40.845	40.779	40.294	39.852	39.648	39.648	39.502	39.35	40.072	40.065	40.059	39.932	40.255	40.269	40.29	40.299	40.222	40.205	40.2	38.365	38.221	39.403	39.57	40.674	40.674	40.456	39.894	40.666	40.452	40.648	40.628	40.624	40.548	40.512	40.948	39.555	38.9	40.41	39.654	40.153	40.159	40.166	40.207	40.132	40.16	40.286	40.284	39.054	38.991
Ollie	40.84	40.775	40.29	39.847	39.644	39.644	39.498	39.346	40.067	40.061	40.055	39.928	40.251	40.277	40.299	40.307	40.231	40.214	40.209	38.374	38.216	39.399	39.565	40.667	40.667	40.449	39.888	40.66	40.446	40.642	40.621	40.618	40.542	40.505	40.944	39.551	38.894	40.395	39.647	40.152	40.158	40.165	40.206	40.131	40.159	40.286	40.284	39.053	38.99
AJG77	40.847	40.779	40.294	39.852	39.65	39.65	39.504	39.352	40.06	40.055	40.047	39.933	40.245	40.27	40.291	40.3	40.221	40.204	40.202	38.363	38.215	39.399	39.56	40.665	40.665	40.446	39.885	40.657	40.443	40.639	40.619	40.615	40.539	40.503	40.941	39.545	38.89	40.392	39.653	40.156	40.163	40.169	40.21	40.135	40.163	40.287	40.285	39.057	38.995
Bloomfield	40.84	40.775	40.29	39.847	39.644	39.644	39.498	39.346	40.067	40.061	40.055	39.928	40.251	40.277	40.299	40.307	40.231	40.214	40.209	38.374	38.216	39.399	39.566	40.67	40.67	40.451	39.89	40.662	40.448	40.644	40.624	40.62	40.542	40.505	40.946	39.553	38.894	40.395	39.649	40.151	40.157	40.163	40.205	40.13	40.157	40.282	40.28	39.051	38.989
FutureBee	40.838	40.773	40.287	39.845	39.642	39.642	39.495	39.344	40.065	40.059	40.053	39.926	40.249	40.275	40.296	40.305	40.229	40.211	40.207	38.372	38.216	39.399	39.569	40.665	40.665	40.447	39.886	40.658	40.444	40.64	40.619	40.615	40.54	40.503	40.942	39.549	38.891	40.393	39.647	40.155	40.161	40.168	40.209	40.134	40.162	40.284	40.282	39.058	38.996
Dante	40.843	40.777	40.292	39.849	39.646	39.646	39.5	39.348	40.07	40.063	40.057	39.93	40.253	40.279	40.301	40.309	40.233	40.216	40.211	38.375	38.221	39.403	39.57	40.67	40.67	40.451	39.89	40.662	40.448	40.644	40.624	40.62	40.544	40.508	40.946	39.553	38.895	40.397	39.649	40.155	40.161	40.168	40.209	40.134	40.162	40.286	40.284	39.056	38.993
Lena	40.837	40.772	40.287	39.844	39.641	39.641	39.495	39.343	40.064	40.058	40.052	39.925	40.248	40.27	40.291	40.3	40.223	40.206	40.202	38.366	38.215	39.398	39.563	40.672	40.672	40.454	39.893	40.665	40.451	40.647	40.626	40.622	40.545	40.509	40.943	39.558	38.897	40.405	39.648	40.151	40.158	40.164	40.205	40.13	40.158	40.282	40.28	39.052	38.99
ABAtENZ	40.843	40.775	40.29	39.847	39.646	39.646	39.5	39.348	40.067	40.063	40.055	39.928	40.253	40.271	40.292	40.301	40.222	40.205	40.202	38.365	38.221	39.403	39.564	40.676	40.676	40.458	39.896	40.668	40.454	40.65	40.63	40.626	40.55	40.514	40.946	39.56	38.902	40.41	39.649	40.155	40.161	40.168	40.209	40.134	40.162	40.286	40.284	39.056	38.993
Rae2Bee1	40.841	40.775	40.29	39.848	39.644	39.644	39.498	39.346	40.068	40.061	40.055	39.929	40.252	40.267	40.288	40.297	40.221	40.203	40.199	38.363	38.221	39.401	39.563	40.674	40.674	40.456	39.895	40.667	40.453	40.649	40.628	40.624	40.549	40.512	40.945	39.558	38.9	40.408	39.648	40.153	40.16	40.166	40.207	40.132	40.16	40.285	40.282	39.056	38.994
Ted	40.838	40.773	40.287	39.845	39.642	39.642	39.495	39.344	40.065	40.059	40.053	39.926	40.249	40.262	40.284	40.292	40.216	40.199	40.194	38.359	38.201	39.385	39.556	40.661	40.661	40.443	39.882	40.654	40.44	40.636	40.615	40.611	40.535	40.499	40.93	39.545	38.887	40.385	39.649	40.151	40.157	40.163	40.205	40.13	40.157	40.288	40.286	39.051	38.989
Logan	40.845	40.777	40.292	39.849	39.648	39.648	39.502	39.35	40.07	40.065	40.057	39.93	40.255	40.258	40.279	40.288	40.209	40.192	40.19	38.352	38.201	39.385	39.562	40.661	40.661	40.443	39.882	40.654	40.44	40.636	40.615	40.611	40.535	40.499	40.932	39.545	38.887	40.385	39.652	40.153	40.159	40.166	40.207	40.132	40.16	40.288	40.286	39.054	38.991
Rosalind	40.423	40.358	40.746	40.299	40.092	40.092	39.943	39.789	40.518	40.511	40.505	40.376	40.701	40.001	40.023	40.031	39.955	39.938	39.934	38.091	37.874	39.076	39.329	40.88	40.88	40.66	40.088	40.873	40.656	40.855	40.834	40.83	40.756	40.72	40.394	39.751	39.089	39.851	39.926	40.308	40.315	40.321	40.363	40.287	40.315	40.1	40.098	39.204	39.141
GIW2016	40.421	40.356	40.744	40.297	40.09	40.09	39.941	39.787	40.516	40.509	40.503	40.374	40.699	39.997	40.019	40.027	39.95	39.933	39.93	38.085	37.872	39.072	39.323	40.876	40.876	40.656	40.084	40.868	40.652	40.85	40.829	40.826	40.752	40.716	40.396	39.746	39.085	39.853	39.931	40.31	40.318	40.323	40.365	40.29	40.317	40.109	40.107	39.202	39.139
Carlos	40.838	40.773	40.287	39.834	39.671	39.671	39.493	39.342	40.074	40.067	40.061	39.962	40.306	40.305	40.326	40.335	40.259	40.241	40.237	38.401	38.274	39.403	39.704	40.726	40.726	40.508	39.945	40.718	40.505	40.701	40.68	40.676	40.601	40.565	40.996	39.635	38.952	40.459	39.675	40.193	40.199	40.206	40.247	40.172	40.199	40.331	40.329	39.093	39.035
Wildcape	40.835	40.77	40.284	39.831	39.671	39.671	39.493	39.342	40.073	40.066	40.06	39.961	40.303	40.306	40.328	40.336	40.26	40.243	40.238	38.402	38.267	39.396	39.705	40.719	40.719	40.501	39.938	40.711	40.498	40.693	40.673	40.669	40.594	40.558	40.991	39.625	38.945	40.444	39.675	40.195	40.201	40.208	40.249	40.174	40.202	40.337	40.335	39.095	39.038
ApiWellbeing	40.834	40.768	40.283	39.83	39.669	39.669	39.491	39.339	40.072	40.065	40.059	39.96	40.301	40.294	40.316	40.324	40.248	40.231	40.228	38.39	38.259	39.387	39.696	40.714	40.714	40.495	39.933	40.706	40.492	40.688	40.667	40.664	40.588	40.552	40.982	39.62	38.94	40.436	39.677	40.191	40.198	40.204	40.245	40.17	40.198	40.333	40.331	39.092	39.034
Bob	40.408	40.343	40.748	40.301	40.094	40.094	39.946	39.792	40.501	40.494	40.488	40.358	40.704	39.989	40.01	40.019	39.942	39.925	39.922	38.076	37.874	39.087	39.345	40.853	40.853	40.633	40.061	40.846	40.629	40.828	40.807	40.803	40.729	40.692	40.371	39.726	39.061	39.828	39.918	40.308	40.316	40.321	40.363	40.288	40.315	40.114	40.112	39.2	39.137
Diane	38.701	38.632	38.151	37.711	37.532	37.532	37.4	37.287	38.134	38.129	38.121	38.057	38.144	37.821	37.838	37.85	37.779	37.758	37.847	36.188	35.696	38.863	37.889	38.57	38.57	38.359	39.076	38.565	38.361	38.548	38.529	38.567	38.496	38.494	38.816	37.329	36.924	38.64	37.429	37.908	37.952	37.919	37.959	37.926	37.954	38.088	38.086	37.375	37.313
Vadim	38.703	38.634	38.153	37.713	37.534	37.534	37.402	37.289	38.136	38.131	38.123	38.059	38.144	37.823	37.84	37.853	37.781	37.76	37.849	36.191	35.698	38.865	37.891	38.572	38.572	38.361	39.078	38.567	38.363	38.55	38.531	38.569	38.498	38.496	38.818	37.331	36.926	38.642	37.431	37.91	37.954	37.921	37.961	37.929	37.956	38.09	38.088	37.378	37.315
Vegas	38.72	38.655	38.174	37.734	37.584	37.584	37.419	37.306	38.186	38.147	38.14	38.076	38.195	37.84	37.89	37.869	37.798	37.806	37.87	36.207	35.717	38.88	37.913	38.62	38.62	38.408	39.125	38.614	38.41	38.597	38.578	38.526	38.546	38.543	38.867	37.288	36.944	38.688	37.48	37.931	37.913	37.942	37.982	37.887	37.914	38.138	38.136	37.428	37.361
Hayley	39.142	39.071	38.582	38.135	37.965	37.965	37.824	37.709	38.4	38.386	38.379	38.261	38.573	38.468	38.489	38.498	38.424	38.407	38.491	36.798	36.637	38.177	38.077	39.076	39.076	38.858	38.328	39.068	38.877	39.051	39.032	39.024	39.006	39.005	39.321	37.855	37.397	39.136	38.027	38.698	38.7	38.708	38.75	38.673	38.701	38.882	38.88	38.153	38.089
Dragolir	31.909	31.903	31.763	31.469	31.242	31.24	31.052	31.044	31.428	31.425	31.43	31.286	31.8	31.621	31.64	31.632	31.61	31.61	31.591	30.13	31.008	30.997	31.227	31.88	31.88	31.653	31.252	31.874	31.725	31.859	31.844	31.875	31.826	31.825	32.034	31.395	30.646	31.536	31.528	31.797	31.8	31.802	31.819	31.791	31.8	31.637	31.635	31.143	31.152
LincolnB	32.431	32.428	32.672	32.675	32.56	32.56	32.408	32.386	32.33	32.373	32.37	32.092	32.82	32.644	32.648	32.656	32.63	32.632	32.128	31.182	31.312	30.96	31.305	32.883	32.883	32.66	32.225	32.875	32.757	32.87	32.813	32.885	32.629	32.653	32.389	33.12	31.733	31.981	32.431	32.649	32.642	32.643	32.661	32.63	32.638	32.448	32.446	31.816	31.807
Wanderer	32.468	32.465	32.71	32.713	32.569	32.569	32.451	32.418	32.317	32.36	32.356	32.149	32.871	32.703	32.707	32.715	32.688	32.69	32.184	31.241	31.364	30.989	31.378	32.936	32.936	32.712	32.277	32.927	32.809	32.922	32.865	32.937	32.679	32.704	32.441	33.184	31.784	32.029	32.442	32.718	32.712	32.713	32.731	32.7	32.708	32.521	32.519	31.886	31.881
Harrison	40.847	40.775	40.126	39.554	39.335	39.333	39.302	39.173	39.53	39.563	39.537	39.556	39.795	40.224	40.247	40.254	40.153	40.144	40.237	38.143	39.89	38.916	39.086	39.107	39.107	38.899	38.759	39.098	38.932	39.085	39.077	39.062	39.128	39.16	39.367	39.542	37.583	40.01	38.504	39.573	39.55	39.558	39.606	39.526	39.554	39.848	39.844	38.467	38.415
Paisley	41.025	40.953	40.303	39.73	39.453	39.451	39.42	39.291	39.662	39.652	39.626	39.687	39.847	40.401	40.424	40.431	40.329	40.321	40.337	38.318	39.993	39.01	39.181	39.28	39.28	39.071	38.929	39.27	39.104	39.257	39.249	39.234	39.299	39.331	39.54	39.611	37.748	40.174	38.676	39.752	39.729	39.738	39.786	39.706	39.733	40.03	40.026	38.645	38.593
Lilo	40.14	40.028	39.712	39.829	39.68	39.678	39.665	39.57	39.169	39.264	39.201	38.921	39.388	40.166	40.152	40.177	40.125	40.132	39.526	39.197	39.263	38.261	38.44	39.093	39.093	38.762	38.731	39.086	38.86	39.072	39.066	39.102	39.134	39.139	39.114	39.535	38.508	39.834	38.606	39.666	39.649	39.652	39.71	39.701	39.695	39.771	39.766	38.785	38.809
Callan	39.689	39.582	39.269	39.38	39.131	39.131	39.09	39.05	39.157	39.149	39.083	38.886	38.894	39.201	39.181	39.211	39.16	39.164	38.566	38.282	36.642	40.727	39.455	40.377	40.377	40.067	40.86	40.37	40.146	40.39	40.427	40.386	40.423	40.449	40.491	39.352	39.854	41.095	39.101	39.543	39.526	39.529	39.585	39.581	39.57	39.564	39.562	38.341	38.36
Dash	40.084	39.976	39.667	39.779	39.519	39.519	39.49	39.448	39.564	39.569	39.503	39.244	39.271	39.479	39.447	39.489	39.442	39.432	38.841	38.563	36.888	40.989	39.81	40.708	40.708	40.383	41.192	40.701	40.476	40.722	40.758	40.73	40.76	40.786	40.771	39.701	40.209	41.413	39.309	39.77	39.753	39.755	39.812	39.807	39.797	39.896	39.892	38.607	38.628
Lily	36.978	36.937	36.399	36.069	35.673	35.673	35.511	34.944	36.023	36.066	36.054	35.817	36.565	36.074	36.098	36.08	36.083	36.079	35.666	33.038	33.884	36.534	35.689	38.633	38.633	38.503	38.796	38.639	38.504	38.644	38.638	38.637	36.065	36.016	39.662	37.575	34.218	37.153	38.292	35.698	35.711	35.708	35.705	35.697	35.688	36.151	36.151	30.102	30.102
phiERICV	30.76	30.714	30.141	29.673	29.444	29.444	29.364	29.199	29.89	29.951	29.933	29.693	30.232	29.839	29.86	29.854	29.838	29.829	29.477	27.824	27.396	30.543	29.411	31.185	31.185	31.05	31.419	31.187	31.054	31.197	31.191	31.17	30.378	30.407	31.571	30.12	28.649	31.177	29.787	29.924	29.912	29.931	29.94	29.892	29.899	30.136	30.134	28.06	28.064
vB_PlaP_API480	28.011	27.977	27.516	26.992	26.772	26.772	26.744	26.627	27.583	27.541	27.527	27.276	27.616	27.148	27.161	27.163	27.174	27.174	27.316	25.544	25.184	27.771	27.376	28.375	28.375	28.272	28.225	28.377	28.246	28.388	28.358	28.381	27.868	27.887	28.526	27.162	26.276	28.086	27.153	27.418	27.41	27.414	27.452	27.446	27.45	27.623	27.614	26.451	26.458
vB_PlaP_SV21	28.257	28.215	27.768	27.215	27.057	27.057	26.975	26.931	27.816	27.8	27.786	27.531	27.848	27.514	27.532	27.529	27.543	27.543	27.612	25.79	25.566	27.6	27.482	28.475	28.475	28.374	27.921	28.477	28.356	28.488	28.455	28.475	28.004	28.005	28.6	27.609	26.673	28.538	27.128	27.598	27.593	27.598	27.636	27.61	27.614	27.758	27.749	26.67	26.675
Halcyone	25.632	25.659	25.976	25.462	25.338	25.34	25.343	25.307	26.091	26.155	26.15	25.996	26.724	25.15	25.167	25.169	25.153	25.165	25.217	23.659	23.416	26.279	25.636	26.719	26.719	26.596	27.149	26.726	26.687	26.738	26.761	26.703	25.992	25.997	26.263	25.981	24.779	26.733	25.681	25.244	25.251	25.25	25.287	25.255	25.25	25.171	25.165	24.469	24.469
Heath	25.623	25.65	25.972	25.454	25.33	25.332	25.335	25.298	26.087	26.152	26.146	25.986	26.714	25.14	25.157	25.159	25.144	25.155	25.207	23.653	23.41	26.273	25.63	26.707	26.707	26.585	27.137	26.715	26.676	26.727	26.749	26.692	25.98	25.985	26.253	25.976	24.769	26.724	25.679	25.235	25.241	25.241	25.278	25.245	25.241	25.161	25.155	24.459	24.459
Scottie	25.44	25.466	25.773	25.269	25.145	25.147	25.152	25.113	25.962	26.019	26.013	25.874	26.512	24.833	24.849	24.851	24.836	24.848	24.898	23.364	23.005	26.599	25.727	26.758	26.758	26.638	27.139	26.765	26.728	26.779	26.801	26.742	26.034	26.041	26.306	26.172	24.832	26.773	25.749	25.13	25.136	25.136	25.172	25.14	25.136	25.058	25.052	24.356	24.356
Unity	25.243	25.268	25.59	25.053	24.915	24.917	24.922	24.922	25.176	25.197	25.191	25.172	26.378	25.236	25.248	25.256	25.239	25.252	25.306	23.64	25.307	23.853	24.074	25.269	25.269	25.138	25.001	25.276	25.229	25.269	25.232	25.253	24.525	24.518	24.824	25.972	23.26	25.284	25.142	24.777	24.784	24.783	24.822	24.788	24.783	24.69	24.686	23.972	23.972
Ley	26.294	26.335	25.73	25.226	25.107	25.109	25.116	25.079	25.458	25.701	25.714	25.58	26.405	25.585	25.596	25.604	25.591	25.6	25.662	24.001	24.25	26.23	25.587	26.613	26.613	26.491	26.878	26.622	26.602	26.637	26.609	26.59	25.628	25.636	27.022	26.281	24.377	27.703	25.644	25.164	25.174	25.17	25.216	25.191	25.191	25.367	25.362	24.387	24.379
Ash	26.285	26.325	25.721	25.215	25.104	25.106	25.108	25.072	25.449	25.692	25.705	25.567	26.392	25.574	25.591	25.593	25.58	25.589	25.651	23.99	24.235	26.219	25.569	26.607	26.607	26.485	26.873	26.616	26.597	26.631	26.603	26.584	25.622	25.63	27.016	26.281	24.368	27.697	25.641	25.159	25.168	25.165	25.21	25.186	25.186	25.362	25.356	24.382	24.374
C7Cdelta	26.305	26.339	25.73	25.222	25.112	25.114	25.115	25.086	25.453	25.699	25.722	25.586	26.172	25.579	25.605	25.597	25.58	25.589	25.669	23.977	24.249	26.247	25.595	26.234	26.234	26.112	26.501	26.241	26.219	26.259	26.23	26.209	25.661	25.669	26.643	25.895	24.399	27.445	25.254	25.097	25.106	25.103	25.149	25.128	25.128	25.304	25.298	24.322	24.313
Tripp	25.567	25.607	24.991	24.481	24.35	24.352	24.364	24.331	24.761	25.082	25.103	25.065	25.216	24.755	24.769	24.773	24.772	24.774	24.97	23.158	23.301	26.149	25.282	25.35	25.35	25.232	25.756	25.359	25.304	25.379	25.388	25.337	25.083	25.091	25.748	24.648	23.758	26.605	24.157	24.463	24.475	24.467	24.498	24.498	24.498	24.659	24.653	23.673	23.673
[truncated: 47 more columns]
